# Supplementary material for: Dengue Sentinel Traveler Surveillance: Monthly and Yearly Notification Trends among Japanese Travelers, 2006–2014
Source: PLoS Negl Trop Dis. 2016 Aug 19;10(8):e0004924. doi: 10.1371/journal.pntd.0004924 (PMC4991785; doi:10.1371/journal.pntd.0004924)
Supplement: S1 File — (XLSX) [file pntd.0004924.s002.xlsx]

## Sheet: Figure 1
Figure 1
	Female	Male	Total
0-9	26	10	36
10-19	41	49	90
20-29	150	185	335
30-39	87	153	240
40-49	48	114	162
50-59	18	56	74
60-69	8	51	59
70-79	4	6	10
80-90		1	1
Total	382	625	1007

## Sheet: Figure 2
Figure 2
	India	Indonesia	Thailand	Philippines	Others
2006	8	7	8	12	5
2007	8	22	5	13	9
2008	19	15	17	10	16
2009	15	20	6	9	19
2010	38	76	26	32	16
2011	16	24	12	22	14
2012	27	37	26	57	18
2013	14	67	44	43	24
2014	7	49	16	32	27
Total	152	317	160	230	148	1007

## Sheet: Figure 3
Figure 3
	India	Indonesia	Thailand	Philippines	Others	Total
Jan	6	15	7	8	10	46
Feb	1	39	2	7	3	52
Mar	3	35	6	5	7	56
Apr	1	37	10	4	4	56
May	2	30	13	11	12	68
Jun	1	28	12	7	5	53
Jul	0	25	19	11	21	76
Aug	16	41	34	49	25	165
Sep	45	24	27	59	24	179
Oct	54	14	11	35	18	132
Nov	15	9	10	18	7	59
Dec	8	20	9	16	12	65
Total	152	317	160	230	148	1007

## Sheet: Figure 4
Figure 4	Number of Imported Dengue Cases per 100,000 Travelers					Number of imported dengue cases				Number of Japanese travelers
	Bali	Thailand	Philippines			Bali	Thailand	Philippines		Bali	Thailand	Philippines
Jan	4.5881	0.695059	2.23989			8	7	6		174364	1007109	267870
Feb	12.6142	0.196096	2.62861			25	2	7		198189	1019907	266300
Mar	12.2008	0.606882	1.42057			24	6	4		196709	988660	281578
Apr	17.1096	1.19008	1.19426			28	10	3		163651	840282	251202
May	12.2904	1.77652	4.8377			19	13	11		154592	731768	227381
Jun	10.6998	1.58767	2.71563			20	12	6		186919	755825	220943
Jul	5.56346	2.20252	4.26525			12	19	11		215693	862648	257898
Aug	10.5812	3.02423	13.5691			26	34	43		245719	1124253	316896
Sep	5.0144	2.6848	18.2008			12	27	48		239311	1005660	263725
Oct	3.94155	1.34309	13.8835			8	11	32		202966	819005	230490
Nov	3.93876	1.0766	5.8998			7	10	14		177721	928853	237296
Dec	7.57474	0.930667	5.00104			13	9	13		171623	967048	259946

## Sheet: Figure 5
Figure 5	Number of Imported Dengue Cases per 100,000 Travelers					Number of imported dengue cases					Number of Japanese travelers
	India	Indonesia	Thailand	Philippines		India	Indonesia	Thailand	Philippines		India	Indonesia	Thailand	Philippines
2006	6.70623	1.6698	0.609762	2.8449		8	7	8	12		119292	419213	1311987	421808
2007	5.49685	4.32373	0.391347	3.29104		8	22	5	13		145538	508820	1277638	395012
2008	13.0717	2.74367	1.47331	2.78314		19	15	17	10		145352	546713	1153868	359306
2009	12.0235	4.20375	0.599728	2.7694		15	20	6	9		124756	475766	1000453	324980
2010	22.6165	18.1397	2.61655	8.92001		38	76	26	32		168019	418971	993674	358744
2011	8.26767	5.81645	1.06393	5.85892		16	24	12	22		193525	412623	1127893	375496
2012	12.2719	8.20969	1.89268	13.8191		27	37	26	57		220015	450687	1373716	412474
2013	6.35546	13.6297	2.86379	9.91457		14	67	44	43		220283	491574	1536425	433705
2014			1.26452	6.90036		7	49	16	32				1265307	463744

## Sheet: Figure 6a
Figure 6A
	2006	2007	2008	2009	2010	2011	2012	2013	2014
Number of domestic dengue case in the Philippines	37101	55639	39620	57819	173033	118868	187031	204906	113485
Number of dengue cases per 100,000 Japanese travelers visiting the Philippines	2.8449	3.29104	2.78314	2.7694	8.92001	5.85892	13.8191	9.91457	6.90036

## Sheet: Figure 6b
Figure 6B
	2006	2007	2008	2009	2010	2011	2012	2013	2014
Number of domestic dengue case in Thailand	46829	65581	89626	56651	116947	69800	79593	202766	39569
Number of dengue cases per 100,000 Japanese travelers visiting Thailand	0.609762	0.391347	1.47331	0.599728	2.61655	1.06393	1.89268	2.86379	1.26452
