# Supplementary material for: Dengue Sentinel Traveler Surveillance: Monthly and Yearly Notification Trends among Japanese Travelers, 2006–2014
Source: PLoS Negl Trop Dis. 2016 Aug 19;10(8):e0004924. doi: 10.1371/journal.pntd.0004924 (PMC4991785; doi:10.1371/journal.pntd.0004924)
Supplement: S2 File — (XLSX) [file pntd.0004924.s003.xlsx]

## Sheet: Subanalysis
		Number of reported imported dengue cases per 100,000 travelers by year and country visited, Japan, 2006-2014.												Number of reported imported dengue cases per 100,000 travelers aggregated over month by country visited, Japan, 2006-2014.
			India	India-IgM excluded											India	India-IgM excluded
		2006	7	5										Jan	5	4				1	1
		2007	8	3										Feb	1	0				01	3
		2008	19	13										Mar	3	2				03	2
		2009	15	7										Apr	1					05	1
		2010	38	27										May	2	1				08	12
		2011	16	11										Jun	1					09	31
		2012	27	12										Jul						10	32
		2013	14	12										Aug	16	12				11	10
		2014	7	6										Sep	45	31				12	4
														Oct	54	32
														Nov	15	10
														Dec	8	4
			Indonesia	Indonesia-IgM excluded											Bali	Bali-IgM excluded
		2006	4	5										Jan	8	6
		2007	22	8										Feb	25	17
		2008	15	12										Mar	24	21
		2009	20	11										Apr	28	22
		2010	76	57										May	19	9
		2011	24	15										Jun	20	14
		2012	37	28										Jul	12	8
		2013	67	48										Aug	26	18
		2014	49	39										Sep	12	9
														Oct	8	5
														Nov	7	4
														Dec	13	10
			Thailand	Thailand-IgM excluded											Thailand	Thailand-IgM excluded
		2006	8	2										Jan	7	4
		2007	5	5										Feb	2	2
		2008	17	10										Mar	6	4
		2009	6	2										Apr	10	6
		2010	26	18										May	13	7
		2011	12	5										Jun	12	8
		2012	26	18										Jul	19	11
		2013	44	33										Aug	34	23
		2014	16	10										Sep	27	21
														Oct	11	8
														Nov	10	5
														Dec	9	4
															Philippines	Philippines-IgM excluded
			Philippines	Philippines-IgM excluded										Jan	8	8
		2006	12	4										Feb	7	5
		2007	13	6										Mar	5	4
		2008	10	4										Apr	4	3
		2009	9	6										May	11	9
		2010	32	18										Jun	7	3
		2011	22	20										Jul	11	6
		2012	57	41										Aug	49	31
		2013	43	36										Sep	59	43
		2014	32	28										Oct	35	24
														Nov	18	16
														Dec	16	11
